# Supplementary material for: Genome-wide analysis of CHYR gene family and BnA03.CHYR.1 functional verification under salt stress in Brassica napus L
Source: BMC Plant Biol. 2025 Mar 20;25:363. doi: 10.1186/s12870-025-06343-x (PMC11924726; doi:10.1186/s12870-025-06343-x)
Supplement: Supplementary file 1 — Supplementary Material 1. [file 12870_2025_6343_MOESM1_ESM.xlsx]

## Sheet: Sheet1
Primer name	Purpose	Forward sequence	Reverse sequence
BnaACTIN7-qPR	qRT-PCR	CTATCCTCCGTCTCGATCTCGC	CTTAGCCGTCTCCAGCTCTTGC
BnA01CHYR-qRT	qRT-PCR	AGCAGCCTCTTCGTCATCAAC	CGAACTCCAACGCCAACCTAT
BnA02CHYR.2-qRT	qRT-PCR	TGTGGCTGTTGTTACTCAATCCTTCTCA	TCTGGTATGGTTCTGGCATTGGTGTAG
BnA03CHYR.1-qRT	qRT-PCR	GGTGTCAGCACTACAGGAGGAGATG	ACCACAGTTGGAGCATACTTGAGCAA
BnA03CHYR.2-qRT	qRT-PCR	TGCTGCCTACCCAATGCCAAAAGTGT	AGCCAACAACCTGAGGAACTCCTGAAGA
BnA10CHYR.2-qRT	qRT-PCR	CGCCATTGTCACAACGAGAGCACTA	GCCAATCGCATAACAAGATCCACACTTC
BnC09CHYR.1-qRT	qRT-PCR	CGGTCCTGCGATGTGGTCAC	GGTCCTCTCTGCGTCTTTCTAGTATTGT
BnC09CHYR.2-qRT	qRT-PCR	GGAAGCCTCACCCAATGATCGTCTT	TCTGTATCGCAAACGGAGCAAATCACT
BnC08CHYR.2-qRT	qRT-PCR	GGAGTCGGAGTTCCACTTC	GCTCCACCGCTAGATAGG
BnA03CHYR.1	Subcellular localization	cggtatcgataagcttATGGAAGCTTCACCCAATG	tagaggtaccggatccTTGAGGAAGAACAGGAGGTG
BnA03CHYR.1	Transformation of Arabidopsis	CACGgaattctctagaATGGAAGCTTCACCCAATG	GGGCGAATTGGTCGACTTGAGGAAGAACAGGAGGTG
